# Supplementary material for: Changes on Techno-Functional, Thermal, Rheological, and Microstructural Properties of Tef Flours Induced by Microwave Radiation—Development of New Improved Gluten-Free Ingredients
Source: Foods. 2023 Mar 22;12(6):1345. doi: 10.3390/foods12061345 (PMC10048664; doi:10.3390/foods12061345)
Supplement: Supplementary file 1 [file foods-12-01345-s001.zip]

Archive with 1 entries (1 files):
- foods-2282901-supplementary.pdf
